# Supplementary material for: Respiratory virus disease and outcomes at a large academic medical center in the United States: a retrospective observational study of the early 2023/2024 respiratory viral season
Source: Microbiol Spectr. 2024 Aug 20;12(10):e01116-24. doi: 10.1128/spectrum.01116-24 (PMC11448398; doi:10.1128/spectrum.01116-24)
Supplement: Table S10 — GISAID ID numbers of submitted complete genomes used for the study. [file spectrum.01116-24-s0003.xlsx]

## Sheet: Sheet1
	Influenza EPI	SARS-CoV-2 EPI
	EPI_ISL_18937763	EPI_ISL_18623285
	EPI_ISL_18937766	EPI_ISL_18930149
	EPI_ISL_18937755	EPI_ISL_18431956
	EPI_ISL_18937894	EPI_ISL_18930182
	EPI_ISL_18937768	EPI_ISL_18054680
	EPI_ISL_18943798	EPI_ISL_18054669
	EPI_ISL_18937757	EPI_ISL_18054681
	EPI_ISL_18943760	EPI_ISL_18054674
	EPI_ISL_18943757	EPI_ISL_18054668
	EPI_ISL_18943758	EPI_ISL_18054677
	EPI_ISL_18943759
	EPI_ISL_18943762	EPI_ISL_18054671
		EPI_ISL_18054685
	EPI_ISL_18937792	EPI_ISL_18054688
	EPI_ISL_18937776	EPI_ISL_18054689
	EPI_ISL_18937775
	EPI_ISL_18937759	EPI_ISL_18431946
	EPI_ISL_18937761	EPI_ISL_18432052
	EPI_ISL_18937769	EPI_ISL_18431949
	EPI_ISL_18937770
	EPI_ISL_18937793
	EPI_ISL_18943765	EPI_ISL_18431957
	EPI_ISL_18937753	EPI_ISL_18431954
	EPI_ISL_18937778	EPI_ISL_18431952
	EPI_ISL_18943764	EPI_ISL_18431953
	EPI_ISL_18937794
		EPI_ISL_18432215
		EPI_ISL_18432206
		EPI_ISL_18432249
		EPI_ISL_18432255
	EPI_ISL_18937756	EPI_ISL_18432224
	EPI_ISL_18937791	EPI_ISL_18432310
	EPI_ISL_18937878	EPI_ISL_18432384
	EPI_ISL_18943770
	EPI_ISL_18937758
	EPI_ISL_18937879	EPI_ISL_18432350
	EPI_ISL_18937787
	EPI_ISL_18937771	EPI_ISL_18623289
	EPI_ISL_18943763	EPI_ISL_18432456
	EPI_ISL_18937762	EPI_ISL_18678988
	EPI_ISL_18937773	EPI_ISL_18623074
	EPI_ISL_18937764	EPI_ISL_18930154
	EPI_ISL_18937772	EPI_ISL_18930171
	EPI_ISL_18937781	EPI_ISL_18930190
	EPI_ISL_18943767	EPI_ISL_18930156
	EPI_ISL_18943769	EPI_ISL_18930160
	EPI_ISL_18937777	EPI_ISL_18930153
	EPI_ISL_18937788	EPI_ISL_18930170
	EPI_ISL_18937867	EPI_ISL_18930169
	EPI_ISL_18937779
	EPI_ISL_18937789	EPI_ISL_18930150
	EPI_ISL_18937780	EPI_ISL_18930166
	EPI_ISL_18937774
		EPI_ISL_18930165
	EPI_ISL_18937786	EPI_ISL_18930180
	EPI_ISL_18937805	EPI_ISL_18930179
	EPI_ISL_18943766	EPI_ISL_18432129
	EPI_ISL_18937785	EPI_ISL_18054676
	EPI_ISL_18937871
		EPI_ISL_18623080
	EPI_ISL_18937784	EPI_ISL_18432353
		EPI_ISL_18623084
	EPI_ISL_18937782	EPI_ISL_18432122
	EPI_ISL_18937803	EPI_ISL_18623284
	EPI_ISL_18937804	EPI_ISL_18432282
	EPI_ISL_18937798	EPI_ISL_18432146
	EPI_ISL_18937800	EPI_ISL_18432222
		EPI_ISL_18054686
	EPI_ISL_18937801	EPI_ISL_18054684
	EPI_ISL_18937873	EPI_ISL_18054675
		EPI_ISL_18054682
		EPI_ISL_18054683
		EPI_ISL_18432062
	EPI_ISL_18937795	EPI_ISL_18054679
	EPI_ISL_18937799	EPI_ISL_18432046
	EPI_ISL_18937891
	EPI_ISL_18937796	EPI_ISL_18432048
	EPI_ISL_18937797
	EPI_ISL_18937802	EPI_ISL_18432054
	EPI_ISL_18937874	EPI_ISL_18432037
	EPI_ISL_18937876	EPI_ISL_18432049
	EPI_ISL_18943799	EPI_ISL_18432045
	EPI_ISL_18937865	EPI_ISL_18432053
	EPI_ISL_18937889	EPI_ISL_18432042
	EPI_ISL_18937877	EPI_ISL_18432051
	EPI_ISL_18937866	EPI_ISL_18432087
	EPI_ISL_18937890	EPI_ISL_18431951
	EPI_ISL_18937869	EPI_ISL_18432074
	EPI_ISL_18937870	EPI_ISL_18431948
	EPI_ISL_18937864	EPI_ISL_18432060
	EPI_ISL_18937868	EPI_ISL_18432105
	EPI_ISL_18937872	EPI_ISL_18431959
	EPI_ISL_18943768	EPI_ISL_18431958
	EPI_ISL_18937880	EPI_ISL_18431961
	EPI_ISL_18937893	EPI_ISL_18432107
		EPI_ISL_18432070
	EPI_ISL_18937892	EPI_ISL_18432092
	EPI_ISL_18937881	EPI_ISL_18432093
	EPI_ISL_18937885	EPI_ISL_18432091
	EPI_ISL_18943761	EPI_ISL_18432120
		EPI_ISL_18432100
	EPI_ISL_18937882	EPI_ISL_18432099
	EPI_ISL_18937883	EPI_ISL_18432119
	EPI_ISL_18937884	EPI_ISL_18432078
	EPI_ISL_18937895	EPI_ISL_18432301
	EPI_ISL_18937888	EPI_ISL_18432109
	EPI_ISL_18937910
	EPI_ISL_18937911	EPI_ISL_18432118
	EPI_ISL_18937912	EPI_ISL_18432132
		EPI_ISL_18432149
		EPI_ISL_18432137
	EPI_ISL_18937887
	EPI_ISL_18937967
	EPI_ISL_18937920	EPI_ISL_18432220
		EPI_ISL_18432258
	EPI_ISL_18937966	EPI_ISL_18432251
	EPI_ISL_18937913	EPI_ISL_18432254
	EPI_ISL_18937914	EPI_ISL_18432238
	EPI_ISL_18937915	EPI_ISL_18432200
	EPI_ISL_18937916	EPI_ISL_18432244
	EPI_ISL_18937917	EPI_ISL_18432247
	EPI_ISL_18937918	EPI_ISL_18432248
	EPI_ISL_18937919	EPI_ISL_18432242
	EPI_ISL_18937921	EPI_ISL_18432230
	EPI_ISL_18937969	EPI_ISL_18432259
	EPI_ISL_18937968	EPI_ISL_18432268
	EPI_ISL_18937970	EPI_ISL_18432288
	EPI_ISL_18937971	EPI_ISL_18432338
	EPI_ISL_18937972	EPI_ISL_18432318
	EPI_ISL_18937973
	EPI_ISL_18937976	EPI_ISL_18432409
	EPI_ISL_18943477	EPI_ISL_18623303
	EPI_ISL_18945559	EPI_ISL_18432379
	EPI_ISL_18945643	EPI_ISL_18432358
	EPI_ISL_18937366	EPI_ISL_18432354
	EPI_ISL_18937940
	EPI_ISL_18938382	EPI_ISL_18623193
	EPI_ISL_18938385
	EPI_ISL_18937369	EPI_ISL_18623298
	EPI_ISL_18937357	EPI_ISL_18623290
	EPI_ISL_18938316	EPI_ISL_18623293
	EPI_ISL_18938326
	EPI_ISL_18938347
	EPI_ISL_18938392	EPI_ISL_18623096
	EPI_ISL_18943776	EPI_ISL_18623102
	EPI_ISL_18943779	EPI_ISL_18623257
	EPI_ISL_18937380
	EPI_ISL_18938315
	EPI_ISL_18937359	EPI_ISL_18623219
	EPI_ISL_18938342	EPI_ISL_18623212
	EPI_ISL_18938346	EPI_ISL_18623120
	EPI_ISL_18938383	EPI_ISL_18623124
	EPI_ISL_18937358	EPI_ISL_18623082
	EPI_ISL_18943780	EPI_ISL_18623057
	EPI_ISL_18945563
	EPI_ISL_18938312
	EPI_ISL_18937374	EPI_ISL_18623189
	EPI_ISL_18938325	EPI_ISL_18623079
	EPI_ISL_18937377	EPI_ISL_18623166
	EPI_ISL_18938336	EPI_ISL_18623167
	EPI_ISL_18938344
	EPI_ISL_18938345	EPI_ISL_18679039
	EPI_ISL_18938352	EPI_ISL_18679040
	EPI_ISL_18938353	EPI_ISL_18623049
	EPI_ISL_18938380	EPI_ISL_18623029
	EPI_ISL_18938381	EPI_ISL_18623027
	EPI_ISL_18943481	EPI_ISL_18678957
	EPI_ISL_18943785	EPI_ISL_18678963
	EPI_ISL_18937383	EPI_ISL_18678993
	EPI_ISL_18937932	EPI_ISL_18678964
	EPI_ISL_18937937
	EPI_ISL_18937939	EPI_ISL_18679021
	EPI_ISL_18938193	EPI_ISL_18679022
	EPI_ISL_18938339	EPI_ISL_18679026
	EPI_ISL_18938310	EPI_ISL_18679051
	EPI_ISL_18938314	EPI_ISL_18776112
	EPI_ISL_18938335	EPI_ISL_18776151
	EPI_ISL_18938349	EPI_ISL_18776128
	EPI_ISL_18938350	EPI_ISL_18930161
	EPI_ISL_18938351	EPI_ISL_18930175
	EPI_ISL_18938372	EPI_ISL_18930173
	EPI_ISL_18938375	EPI_ISL_18930176
	EPI_ISL_18938379
	EPI_ISL_18939973	EPI_ISL_18930157
	EPI_ISL_18943777	EPI_ISL_18930172
	EPI_ISL_18943778	EPI_ISL_18930151
	EPI_ISL_18945560
	EPI_ISL_18945562	EPI_ISL_18930167
	EPI_ISL_18939972	EPI_ISL_18930163
	EPI_ISL_18937936	EPI_ISL_18930178
	EPI_ISL_18937368	EPI_ISL_18930177
	EPI_ISL_18938313	EPI_ISL_18930181
	EPI_ISL_18937361	EPI_ISL_18930185
	EPI_ISL_18938324
	EPI_ISL_18937739	EPI_ISL_18679006
	EPI_ISL_18938363	EPI_ISL_18054658
	EPI_ISL_18938370	EPI_ISL_18432112
	EPI_ISL_18938377
	EPI_ISL_18938533	EPI_ISL_18432388
	EPI_ISL_18938534	EPI_ISL_18623280
		EPI_ISL_18679001
	EPI_ISL_18937922	EPI_ISL_18623149
	EPI_ISL_18937367	EPI_ISL_18054691
	EPI_ISL_18938340	EPI_ISL_18432341
	EPI_ISL_18938389
	EPI_ISL_18938354	EPI_ISL_18432457
	EPI_ISL_18938355	EPI_ISL_18432464
	EPI_ISL_18938357	EPI_ISL_18623235
	EPI_ISL_18938386	EPI_ISL_18432111
	EPI_ISL_18943773
	EPI_ISL_18943774
	EPI_ISL_18943782	EPI_ISL_18432058
	EPI_ISL_18943803	EPI_ISL_18054661
	EPI_ISL_18937925	EPI_ISL_18054687
	EPI_ISL_18937382	EPI_ISL_18432061
	EPI_ISL_18937975	EPI_ISL_18054690
	EPI_ISL_18937926
	EPI_ISL_18937927	EPI_ISL_18432041
	EPI_ISL_18937929
	EPI_ISL_18937930	EPI_ISL_18432101
	EPI_ISL_18937934	EPI_ISL_18432035
	EPI_ISL_18938209	EPI_ISL_18432044
	EPI_ISL_18938220	EPI_ISL_18432028
	EPI_ISL_18938242	EPI_ISL_18432067
	EPI_ISL_18938253	EPI_ISL_18432036
	EPI_ISL_18938294	EPI_ISL_18432020
	EPI_ISL_18938341	EPI_ISL_18432023
	EPI_ISL_18938311
	EPI_ISL_18938390	EPI_ISL_18432033
	EPI_ISL_18938317	EPI_ISL_18432030
	EPI_ISL_18938330	EPI_ISL_18432082
	EPI_ISL_18938356	EPI_ISL_18431944
	EPI_ISL_18938387	EPI_ISL_18432016
	EPI_ISL_18943771	EPI_ISL_18431945
	EPI_ISL_18939978	EPI_ISL_18431947
	EPI_ISL_18943775	EPI_ISL_18432096
	EPI_ISL_18943800	EPI_ISL_18432097
	EPI_ISL_18945561	EPI_ISL_18431960
	EPI_ISL_18937923	EPI_ISL_18432040
	EPI_ISL_18937974	EPI_ISL_18432085
	EPI_ISL_18937928
	EPI_ISL_18937931	EPI_ISL_18432019
	EPI_ISL_18937935	EPI_ISL_18432124
	EPI_ISL_18938198	EPI_ISL_18432066
	EPI_ISL_18938231	EPI_ISL_18432106
	EPI_ISL_18938267
	EPI_ISL_18938304	EPI_ISL_18432217
	EPI_ISL_18937365	EPI_ISL_18432128
	EPI_ISL_18938329	EPI_ISL_18432216
	EPI_ISL_18938393	EPI_ISL_18432126
	EPI_ISL_18938362
	EPI_ISL_18938376	EPI_ISL_18432121
	EPI_ISL_18943486	EPI_ISL_18432210
	EPI_ISL_18937740	EPI_ISL_18432115
	EPI_ISL_18943802	EPI_ISL_18432136
	EPI_ISL_18945572	EPI_ISL_18432142
	EPI_ISL_18945558	EPI_ISL_18432141
	EPI_ISL_18937373	EPI_ISL_18432148
	EPI_ISL_18937375	EPI_ISL_18432140
	EPI_ISL_18938323	EPI_ISL_18432145
	EPI_ISL_18938331
	EPI_ISL_18938391
	EPI_ISL_18938358	EPI_ISL_18432150
	EPI_ISL_18938365	EPI_ISL_18432256
	EPI_ISL_18938373	EPI_ISL_18432325
	EPI_ISL_18938374	EPI_ISL_18432257
	EPI_ISL_18938388	EPI_ISL_18432304
	EPI_ISL_18938535	EPI_ISL_18432305
	EPI_ISL_18938536
	EPI_ISL_18943487	EPI_ISL_18432202
	EPI_ISL_18945645
	EPI_ISL_18937933	EPI_ISL_18432209
	EPI_ISL_18938338	EPI_ISL_18432237
	EPI_ISL_18938282	EPI_ISL_18432239
	EPI_ISL_18938318	EPI_ISL_18432227
	EPI_ISL_18937363	EPI_ISL_18432329
	EPI_ISL_18938332	EPI_ISL_18432223
	EPI_ISL_18938333
	EPI_ISL_18937742
	EPI_ISL_18937744
	EPI_ISL_18938348
	EPI_ISL_18938359	EPI_ISL_18432421
	EPI_ISL_18938360	EPI_ISL_18432323
	EPI_ISL_18938368	EPI_ISL_18432269
	EPI_ISL_18938539	EPI_ISL_18432332
	EPI_ISL_18938564	EPI_ISL_18432342
	EPI_ISL_18937741	EPI_ISL_18432307
	EPI_ISL_18945564	EPI_ISL_18432308
	EPI_ISL_18945567	EPI_ISL_18432316
	EPI_ISL_18937924	EPI_ISL_18432317
	EPI_ISL_18937360	EPI_ISL_18432320
	EPI_ISL_18938319	EPI_ISL_18432344
	EPI_ISL_18938320	EPI_ISL_18432369
	EPI_ISL_18938334	EPI_ISL_18432313
	EPI_ISL_18938394	EPI_ISL_18432413
	EPI_ISL_18938366
	EPI_ISL_18938367	EPI_ISL_18432414
	EPI_ISL_18943772	EPI_ISL_18432415
	EPI_ISL_18939980
	EPI_ISL_18945570	EPI_ISL_18432403
	EPI_ISL_18945571	EPI_ISL_18432404
	EPI_ISL_18938321	EPI_ISL_18623301
	EPI_ISL_18938343
	EPI_ISL_18938371	EPI_ISL_18432387
	EPI_ISL_18943783	EPI_ISL_18432416
	EPI_ISL_18945568
	EPI_ISL_18945569	EPI_ISL_18432356
	EPI_ISL_18937737	EPI_ISL_18432352
	EPI_ISL_18938361
	EPI_ISL_18938378
	EPI_ISL_18938538	EPI_ISL_18432458
	EPI_ISL_18943576
	EPI_ISL_18943784	EPI_ISL_18432442
	EPI_ISL_18945565	EPI_ISL_18432435
	EPI_ISL_18937376	EPI_ISL_18432432
	EPI_ISL_18938322	EPI_ISL_18623294
	EPI_ISL_18938369	EPI_ISL_18432433
	EPI_ISL_18938537	EPI_ISL_18623228
	EPI_ISL_18938328	EPI_ISL_18623101
	EPI_ISL_18938364
	EPI_ISL_18938384	EPI_ISL_18623230
	EPI_ISL_18943801	EPI_ISL_18623241
	EPI_ISL_18943781	EPI_ISL_18623261
	EPI_ISL_18945644	EPI_ISL_18623268
	EPI_ISL_18945566	EPI_ISL_18623239
	EPI_ISL_18945646	EPI_ISL_18623199
	EPI_ISL_18938327
		EPI_ISL_18623056
		EPI_ISL_18623150
		EPI_ISL_18623077
		EPI_ISL_18623179
		EPI_ISL_18679038
		EPI_ISL_18678974
		EPI_ISL_18623053
		EPI_ISL_18623052
		EPI_ISL_18678979
		EPI_ISL_18623016
		EPI_ISL_18776145
		EPI_ISL_18930183
		EPI_ISL_18930159
		EPI_ISL_18930155
		EPI_ISL_18930152
		EPI_ISL_18930158
		EPI_ISL_18930168
		EPI_ISL_18930162
		EPI_ISL_18930174
		EPI_ISL_18930164
		EPI_ISL_18679003
		EPI_ISL_18432199
		EPI_ISL_18623273
		EPI_ISL_18679019
		EPI_ISL_18623034
		EPI_ISL_18432211
		EPI_ISL_18432208
		EPI_ISL_18432392
		EPI_ISL_18623252
		EPI_ISL_18623154
		EPI_ISL_18432050
		EPI_ISL_18623012
		EPI_ISL_18623283
		EPI_ISL_18623279
		EPI_ISL_18432443
		EPI_ISL_18432328
		EPI_ISL_18623277
		EPI_ISL_18679012
		EPI_ISL_18432424
		EPI_ISL_18623093
		EPI_ISL_18432300
		EPI_ISL_18432059
		EPI_ISL_18432047
		EPI_ISL_18432055
		EPI_ISL_18432043
		EPI_ISL_18432038
		EPI_ISL_18432031
		EPI_ISL_18432076
		EPI_ISL_18432029
		EPI_ISL_18432022
		EPI_ISL_18432017
		EPI_ISL_18432021
		EPI_ISL_18432072
		EPI_ISL_18432102
		EPI_ISL_18432127
		EPI_ISL_18432302
		EPI_ISL_18432116
		EPI_ISL_18432297
		EPI_ISL_18432203
		EPI_ISL_18432080
		EPI_ISL_18432299
		EPI_ISL_18432117
		EPI_ISL_18432303
		EPI_ISL_18432219
		EPI_ISL_18432195
		EPI_ISL_18432213
		EPI_ISL_18432252
		EPI_ISL_18432253
		EPI_ISL_18432198
		EPI_ISL_18432205
		EPI_ISL_18432207
		EPI_ISL_18432246
		EPI_ISL_18432236
		EPI_ISL_18432233
		EPI_ISL_18432231
		EPI_ISL_18432234
		EPI_ISL_18432270
		EPI_ISL_18432221
		EPI_ISL_18432274
		EPI_ISL_18432295
		EPI_ISL_18432286
		EPI_ISL_18432331
		EPI_ISL_18432267
		EPI_ISL_18432335
		EPI_ISL_18432287
		EPI_ISL_18432333
		EPI_ISL_18432285
		EPI_ISL_18432314
		EPI_ISL_18432322
		EPI_ISL_18432419
		EPI_ISL_18432412
		EPI_ISL_18432397
		EPI_ISL_18432399
		EPI_ISL_18432402
		EPI_ISL_18432393
		EPI_ISL_18623299
		EPI_ISL_18432382
		EPI_ISL_18432383
		EPI_ISL_18432365
		EPI_ISL_18432366
		EPI_ISL_18432360
		EPI_ISL_18432359
		EPI_ISL_18432345
		EPI_ISL_18623195
		EPI_ISL_18432467
		EPI_ISL_18432446
		EPI_ISL_18432451
		EPI_ISL_18432444
		EPI_ISL_18432448
		EPI_ISL_18432428
		EPI_ISL_18432439
		EPI_ISL_18432468
		EPI_ISL_18432438
		EPI_ISL_18678990
		EPI_ISL_18432426
		EPI_ISL_18432423
		EPI_ISL_18623095
		EPI_ISL_18623221
		EPI_ISL_18623099
		EPI_ISL_18623229
		EPI_ISL_18623236
		EPI_ISL_18623238
		EPI_ISL_18623135
		EPI_ISL_18623245
		EPI_ISL_18623111
		EPI_ISL_18623248
		EPI_ISL_18623253
		EPI_ISL_18623276
		EPI_ISL_18623267
		EPI_ISL_18623117
		EPI_ISL_18623068
		EPI_ISL_18678989
		EPI_ISL_18623263
		EPI_ISL_18623215
		EPI_ISL_18623129
		EPI_ISL_18623216
		EPI_ISL_18623158
		EPI_ISL_18623157
		EPI_ISL_18623060
		EPI_ISL_18623118
		EPI_ISL_18623128
		EPI_ISL_18623131
		EPI_ISL_18623122
		EPI_ISL_18623203
		EPI_ISL_18623204
		EPI_ISL_18623148
		EPI_ISL_18623197
		EPI_ISL_18623088
		EPI_ISL_18623159
		EPI_ISL_18623090
		EPI_ISL_18623156
		EPI_ISL_18623073
		EPI_ISL_18623169
		EPI_ISL_18623173
		EPI_ISL_18623178
		EPI_ISL_18679046
		EPI_ISL_18623142
		EPI_ISL_18623175
		EPI_ISL_18623046
		EPI_ISL_18678976
		EPI_ISL_18623041
		EPI_ISL_18678972
		EPI_ISL_18623022
		EPI_ISL_18623023
		EPI_ISL_18623024
		EPI_ISL_18678975
		EPI_ISL_18623014
		EPI_ISL_18678947
		EPI_ISL_18678956
		EPI_ISL_18678966
		EPI_ISL_18679000
		EPI_ISL_18678945
		EPI_ISL_18930187
		EPI_ISL_18930189
		EPI_ISL_18623275
		EPI_ISL_18432293
		EPI_ISL_18432389
		EPI_ISL_18432452
		EPI_ISL_18623250
		EPI_ISL_18623085
		EPI_ISL_18623020
		EPI_ISL_18432312
		EPI_ISL_18432429
		EPI_ISL_18432034
		EPI_ISL_18432027
		EPI_ISL_18432073
		EPI_ISL_18432075
		EPI_ISL_18432104
		EPI_ISL_18432083
		EPI_ISL_18432103
		EPI_ISL_18432296
		EPI_ISL_18432113
		EPI_ISL_18432110
		EPI_ISL_18432090
		EPI_ISL_18432138
		EPI_ISL_18432144
		EPI_ISL_18432139
		EPI_ISL_18432226
		EPI_ISL_18432225
		EPI_ISL_18432235
		EPI_ISL_18432337
		EPI_ISL_18432280
		EPI_ISL_18432281
		EPI_ISL_18432272
		EPI_ISL_18432262
		EPI_ISL_18432278
		EPI_ISL_18432290
		EPI_ISL_18432283
		EPI_ISL_18432343
		EPI_ISL_18432315
		EPI_ISL_18432309
		EPI_ISL_18432396
		EPI_ISL_18432394
		EPI_ISL_18432400
		EPI_ISL_18432401
		EPI_ISL_18432376
		EPI_ISL_18432405
		EPI_ISL_18432406
		EPI_ISL_18432386
		EPI_ISL_18432390
		EPI_ISL_18432347
		EPI_ISL_18623295
		EPI_ISL_18432454
		EPI_ISL_18432463
		EPI_ISL_18432462
		EPI_ISL_18623291
		EPI_ISL_18432422
		EPI_ISL_18623133
		EPI_ISL_18623115
		EPI_ISL_18623107
		EPI_ISL_18623071
		EPI_ISL_18623072
		EPI_ISL_18623070
		EPI_ISL_18623136
		EPI_ISL_18623048
		EPI_ISL_18679008
		EPI_ISL_18679035
		EPI_ISL_18776099
		EPI_ISL_18623297
		EPI_ISL_18432131
		EPI_ISL_18432250
		EPI_ISL_18432418
		EPI_ISL_18432407
		EPI_ISL_18432133
		EPI_ISL_18623089
		EPI_ISL_18623192
		EPI_ISL_18432434
		EPI_ISL_18432367
		EPI_ISL_18623006
		EPI_ISL_18432460
		EPI_ISL_18623104
		EPI_ISL_18623255
		EPI_ISL_18432430
		EPI_ISL_18432455
		EPI_ISL_18432420
		EPI_ISL_18432346
		EPI_ISL_18623015
		EPI_ISL_18432081
		EPI_ISL_18432032
		EPI_ISL_18432018
		EPI_ISL_18432026
		EPI_ISL_18432056
		EPI_ISL_18432084
		EPI_ISL_18432086
		EPI_ISL_18432039
		EPI_ISL_18432125
		EPI_ISL_18432069
		EPI_ISL_18432071
		EPI_ISL_18432068
		EPI_ISL_18432095
		EPI_ISL_18432094
		EPI_ISL_18432079
		EPI_ISL_18432298
		EPI_ISL_18432098
		EPI_ISL_18432212
		EPI_ISL_18432088
		EPI_ISL_18432089
		EPI_ISL_18432108
		EPI_ISL_18432114
		EPI_ISL_18432134
		EPI_ISL_18432143
		EPI_ISL_18432135
		EPI_ISL_18432214
		EPI_ISL_18432130
		EPI_ISL_18432324
		EPI_ISL_18432228
		EPI_ISL_18432196
		EPI_ISL_18432201
		EPI_ISL_18432204
		EPI_ISL_18432218
		EPI_ISL_18432245
		EPI_ISL_18432240
		EPI_ISL_18432243
		EPI_ISL_18432197
		EPI_ISL_18432271
		EPI_ISL_18432279
		EPI_ISL_18432292
		EPI_ISL_18432260
		EPI_ISL_18432306
		EPI_ISL_18432229
		EPI_ISL_18432276
		EPI_ISL_18432291
		EPI_ISL_18432275
		EPI_ISL_18432330
		EPI_ISL_18432326
		EPI_ISL_18432277
		EPI_ISL_18432294
		EPI_ISL_18432264
		EPI_ISL_18432266
		EPI_ISL_18432334
		EPI_ISL_18432336
		EPI_ISL_18432263
		EPI_ISL_18432339
		EPI_ISL_18432273
		EPI_ISL_18432261
		EPI_ISL_18432265
		EPI_ISL_18432319
		EPI_ISL_18432284
		EPI_ISL_18432289
		EPI_ISL_18432373
		EPI_ISL_18432374
		EPI_ISL_18432321
		EPI_ISL_18432370
		EPI_ISL_18432411
		EPI_ISL_18432408
		EPI_ISL_18432410
		EPI_ISL_18432417
		EPI_ISL_18432375
		EPI_ISL_18432398
		EPI_ISL_18623302
		EPI_ISL_18432362
		EPI_ISL_18623300
		EPI_ISL_18432391
		EPI_ISL_18432372
		EPI_ISL_18432385
		EPI_ISL_18432377
		EPI_ISL_18432378
		EPI_ISL_18432364
		EPI_ISL_18432363
		EPI_ISL_18432357
		EPI_ISL_18432368
		EPI_ISL_18432361
		EPI_ISL_18678991
		EPI_ISL_18432349
		EPI_ISL_18432351
		EPI_ISL_18432381
		EPI_ISL_18623292
		EPI_ISL_18432348
		EPI_ISL_18623286
		EPI_ISL_18623288
		EPI_ISL_18623194
		EPI_ISL_18432453
		EPI_ISL_18432445
		EPI_ISL_18432447
		EPI_ISL_18432466
		EPI_ISL_18432450
		EPI_ISL_18432431
		EPI_ISL_18432449
		EPI_ISL_18432441
		EPI_ISL_18623296
		EPI_ISL_18432425
		EPI_ISL_18623227
		EPI_ISL_18623098
		EPI_ISL_18623225
		EPI_ISL_18678987
		EPI_ISL_18623224
		EPI_ISL_18623232
		EPI_ISL_18623233
		EPI_ISL_18623231
		EPI_ISL_18623103
		EPI_ISL_18623097
		EPI_ISL_18623108
		EPI_ISL_18623134
		EPI_ISL_18623242
		EPI_ISL_18623243
		EPI_ISL_18623112
		EPI_ISL_18623244
		EPI_ISL_18623251
		EPI_ISL_18623256
		EPI_ISL_18623246
		EPI_ISL_18623113
		EPI_ISL_18623262
		EPI_ISL_18623109
		EPI_ISL_18623247
		EPI_ISL_18623254
		EPI_ISL_18623259
		EPI_ISL_18623260
		EPI_ISL_18623116
		EPI_ISL_18623100
		EPI_ISL_18623114
		EPI_ISL_18623106
		EPI_ISL_18623266
		EPI_ISL_18623265
		EPI_ISL_18623066
		EPI_ISL_18623064
		EPI_ISL_18623264
		EPI_ISL_18679002
		EPI_ISL_18623272
		EPI_ISL_18623271
		EPI_ISL_18623069
		EPI_ISL_18623062
		EPI_ISL_18623063
		EPI_ISL_18623055
		EPI_ISL_18623214
		EPI_ISL_18623220
		EPI_ISL_18623269
		EPI_ISL_18623270
		EPI_ISL_18623127
		EPI_ISL_18623132
		EPI_ISL_18623061
		EPI_ISL_18623205
		EPI_ISL_18623213
		EPI_ISL_18623217
		EPI_ISL_18623065
		EPI_ISL_18623211
		EPI_ISL_18623210
		EPI_ISL_18623067
		EPI_ISL_18623209
		EPI_ISL_18623207
		EPI_ISL_18623208
		EPI_ISL_18623126
		EPI_ISL_18623202
		EPI_ISL_18623059
		EPI_ISL_18623119
		EPI_ISL_18623206
		EPI_ISL_18623123
		EPI_ISL_18623130
		EPI_ISL_18623200
		EPI_ISL_18623125
		EPI_ISL_18623153
		EPI_ISL_18623058
		EPI_ISL_18623147
		EPI_ISL_18623054
		EPI_ISL_18623083
		EPI_ISL_18623174
		EPI_ISL_18623196
		EPI_ISL_18623186
		EPI_ISL_18623081
		EPI_ISL_18623087
		EPI_ISL_18623092
		EPI_ISL_18623182
		EPI_ISL_18623177
		EPI_ISL_18623183
		EPI_ISL_18623152
		EPI_ISL_18623078
		EPI_ISL_18623094
		EPI_ISL_18623155
		EPI_ISL_18623187
		EPI_ISL_18623190
		EPI_ISL_18623180
		EPI_ISL_18679045
		EPI_ISL_18623163
		EPI_ISL_18623188
		EPI_ISL_18623139
		EPI_ISL_18623138
		EPI_ISL_18623160
		EPI_ISL_18623137
		EPI_ISL_18623140
		EPI_ISL_18623141
		EPI_ISL_18623164
		EPI_ISL_18623165
		EPI_ISL_18623184
		EPI_ISL_18623170
		EPI_ISL_18623176
		EPI_ISL_18623145
		EPI_ISL_18623171
		EPI_ISL_18623191
		EPI_ISL_18679042
		EPI_ISL_18623185
		EPI_ISL_18623161
		EPI_ISL_18623168
		EPI_ISL_18623051
		EPI_ISL_18679041
		EPI_ISL_18679043
		EPI_ISL_18679044
		EPI_ISL_18678977
		EPI_ISL_18623044
		EPI_ISL_18623047
		EPI_ISL_18678970
		EPI_ISL_18678973
		EPI_ISL_18623038
		EPI_ISL_18623040
		EPI_ISL_18623050
		EPI_ISL_18678944
		EPI_ISL_18623039
		EPI_ISL_18623032
		EPI_ISL_18623035
		EPI_ISL_18623036
		EPI_ISL_18623042
		EPI_ISL_18623033
		EPI_ISL_18623028
		EPI_ISL_18623030
		EPI_ISL_18623013
		EPI_ISL_18623021
		EPI_ISL_18623017
		EPI_ISL_18623019
		EPI_ISL_18678955
		EPI_ISL_18678971
		EPI_ISL_18678981
		EPI_ISL_18678959
		EPI_ISL_18678985
		EPI_ISL_18623004
		EPI_ISL_18623009
		EPI_ISL_18623007
		EPI_ISL_18678961
		EPI_ISL_18678992
		EPI_ISL_18623008
		EPI_ISL_18678969
		EPI_ISL_18678994
		EPI_ISL_18678996
		EPI_ISL_18678960
		EPI_ISL_18678986
		EPI_ISL_18678946
		EPI_ISL_18678965
		EPI_ISL_18678948
		EPI_ISL_18678949
		EPI_ISL_18678952
		EPI_ISL_18679013
		EPI_ISL_18678984
		EPI_ISL_18679007
		EPI_ISL_18679018
		EPI_ISL_18679020
		EPI_ISL_18679016
		EPI_ISL_18679031
		EPI_ISL_18679032
		EPI_ISL_18679025
		EPI_ISL_18679024
		EPI_ISL_18679048
		EPI_ISL_18679049
		EPI_ISL_18776086
		EPI_ISL_18776114
		EPI_ISL_18776094
		EPI_ISL_18776106
		EPI_ISL_18776105
		EPI_ISL_18776117
		EPI_ISL_18776118
		EPI_ISL_18776121
		EPI_ISL_18776123
		EPI_ISL_18776125
		EPI_ISL_18776153
		EPI_ISL_18776150
		EPI_ISL_18930184
		EPI_ISL_18930186
		EPI_ISL_18930188
		EPI_ISL_18623234
		EPI_ISL_18679010
		EPI_ISL_18623278
		EPI_ISL_18623240
		EPI_ISL_18432025
		EPI_ISL_18432241
		EPI_ISL_18432311
		EPI_ISL_18432395
		EPI_ISL_18432427
		EPI_ISL_18432437
		EPI_ISL_18623249
		EPI_ISL_18623110
		EPI_ISL_18623143
		EPI_ISL_18623146
		EPI_ISL_18679047
		EPI_ISL_18678983
		EPI_ISL_18678995
		EPI_ISL_18678954
		EPI_ISL_18623043
		EPI_ISL_18623005
		EPI_ISL_18678968
		EPI_ISL_18678951
		EPI_ISL_18776127
		EPI_ISL_18776098
		EPI_ISL_18678978
		EPI_ISL_18623026
		EPI_ISL_18623018
		EPI_ISL_18623011
		EPI_ISL_18623010
		EPI_ISL_18678967
		EPI_ISL_18678982
		EPI_ISL_18678980
		EPI_ISL_18678998
		EPI_ISL_18678999
		EPI_ISL_18678958
		EPI_ISL_18678997
		EPI_ISL_18678950
		EPI_ISL_18678962
		EPI_ISL_18678953
		EPI_ISL_18679009
		EPI_ISL_18679017
		EPI_ISL_18679015
		EPI_ISL_18679014
		EPI_ISL_18679033
		EPI_ISL_18679027
		EPI_ISL_18679028
		EPI_ISL_18679029
		EPI_ISL_18679037
		EPI_ISL_18679023
		EPI_ISL_18679036
		EPI_ISL_18679034
		EPI_ISL_18679052
		EPI_ISL_18776088
		EPI_ISL_18776089
		EPI_ISL_18776111
		EPI_ISL_18776085
		EPI_ISL_18776087
		EPI_ISL_18776090
		EPI_ISL_18776091
		EPI_ISL_18776093
		EPI_ISL_18776095
		EPI_ISL_18776096
		EPI_ISL_18776110
		EPI_ISL_18776097
		EPI_ISL_18776103
		EPI_ISL_18776113
		EPI_ISL_18776137
		EPI_ISL_18776100
		EPI_ISL_18776102
		EPI_ISL_18776107
		EPI_ISL_18776104
		EPI_ISL_18776108
		EPI_ISL_18776109
		EPI_ISL_18776115
		EPI_ISL_18776116
		EPI_ISL_18776154
		EPI_ISL_18776155
		EPI_ISL_18776120
		EPI_ISL_18776122
		EPI_ISL_18776158
		EPI_ISL_18776119
		EPI_ISL_18776124
		EPI_ISL_18776126
		EPI_ISL_18776157
		EPI_ISL_18776159
		EPI_ISL_18776129
		EPI_ISL_18776130
		EPI_ISL_18776143
		EPI_ISL_18776148
		EPI_ISL_18776152
		EPI_ISL_18776149
		EPI_ISL_18776144
		EPI_ISL_18776146
		EPI_ISL_18776147
		EPI_ISL_18930191
		EPI_ISL_18623045
		EPI_ISL_18679030
		EPI_ISL_18776092
		EPI_ISL_18776101
		EPI_ISL_18776156
		EPI_ISL_18623144
		EPI_ISL_18432380
		EPI_ISL_18623172
		EPI_ISL_18623075
		EPI_ISL_18623076
		EPI_ISL_18679050
